# Supplementary material for: Role of Membrane–Solute Affinity Interactions in Carbamazepine Rejection and Resistance to Organic Fouling by Nano-Engineered UF/PES Membranes
Source: Membranes (Basel). 2023 Aug 21;13(8):744. doi: 10.3390/membranes13080744 (PMC10456577; doi:10.3390/membranes13080744)
Supplement: Supplementary file 1 [file membranes-13-00744-s001.zip]

Archive with 1 entries (1 files):
- membranes-2542291-supplementary.pdf
